# Supplementary material for: A Snapshot of Microbial Succession and Volatile Component Dynamics of Marselan Wine in Xinjiang During Spontaneous Fermentation
Source: Foods. 2025 Mar 14;14(6):994. doi: 10.3390/foods14060994 (PMC11941887; doi:10.3390/foods14060994)
Supplement: Supplementary file 1 [file foods-14-00994-s001.zip]

Archive with 1 entries (1 files):
- foods-3504349-supplementary.pdf
